# Supplementary material for: Humanized Ovarian Cancer Patient-Derived Xenografts for Improved Preclinical Evaluation of Immunotherapies
Source: Cancers (Basel). 2022 Jun 23;14(13):3092. doi: 10.3390/cancers14133092 (PMC9265069; doi:10.3390/cancers14133092)
Supplement: Supplementary file 1 [file cancers-14-03092-s001.zip]

Archive with 1 entries (1 files):
- cancers-1746340 supplementary material.pdf
